# Supplementary material for: Two Cases of Pancytopenia with Coombs-Negative Hemolytic Anemia after Chimeric Antigen Receptor T-Cell Therapy
Source: Int J Mol Sci. 2021 May 21;22(11):5449. doi: 10.3390/ijms22115449 (PMC8196726; doi:10.3390/ijms22115449)
Supplement: Supplementary file 1 [file ijms-22-05449-s001.zip]

Archive with 1 entries (1 files):
- ijms-1196566-supplementary.pdf
